# Supplementary material for: Impact of CYP and ABCB1 Polymorphisms on Bortezomib-Induced Adverse Events in Multiple Myeloma
Source: Biomedicines. 2026 Apr 1;14(4):805. doi: 10.3390/biomedicines14040805 (PMC13112948; doi:10.3390/biomedicines14040805)
Supplement: Supplementary file 1 [file biomedicines-14-00805-s001.zip]

Archive with 1 entries (1 files):
- biomedicines-4210819-supplementary.pdf
